# Supplementary material for: Increased association between Epstein-Barr virus EBNA2 from type 2 strains and the transcriptional repressor BS69 restricts EBNA2 activity
Source: PLoS Pathog. 2019 Jul 8;15(7):e1007458. doi: 10.1371/journal.ppat.1007458 (PMC6638984; doi:10.1371/journal.ppat.1007458)
Supplement: S2 Table — (XLSX) [file ppat.1007458.s006.xlsx]

## Sheet: Sheet1
	Description	Sequence
SLIC primers for recombinant protein expression constructs	EBNA2 type 1 (381-455) F (pET 47b+)	5’-CTTGAAGTCCTCTTTCAGGGACCCAGCATGCCTGAACTAAGTCCAGTCC-3’
	EBNA2 type 1 (381-455) R (pET 47b+)	5’- CAGAGCGAGCTCTGCGGCCGCAAGCTTTCAGTCTAAGTCTGCGGGGTCTATAGATGG-3’
	EBNA2 type 1 (381-445) F (pET 47b+)	5’-CTTGAAGTCCTCTTTCAGGGACCCAGCATGCCTGAACTAAGTCCAGTCC-3’
	EBNA2 type 1 (381-445) R (pET 47b+)	5’-CAGAGCGAGCTCTGCGGCCGCAAGCTTTCAATACCAATCATCGGGGAAGAGAATGGGAGC-3’
	EBNA2 type 2 (348-422) F (pET 47b+)	5’-CTTGAAGTCCTCTTTCAGGGACCCAGTATGCCTCAATTAAGTCCGGTTGTC-3’
	EBNA2 type 2 (348-422) R (pET 47b+)	5’-CAGAGCGAGCTCTGCGGCCGCAAGCTTTCAATCTAATTCTGCAGGTTCTAACGTTGGAGG-3’
	EBNA2 type 2 S442D (348-422) F (pET 47b+)	5’-CTTGAAGTCCTCTTTCAGGGACCCAGCATGCCTGAACTAAGTCCAGTCC-3’
	EBNA2 type 2 S442D (348-422) R (pET 47b+)	5’-CAGAGCGAGCTCTGCGGCCGCAAGCTTTCAGTCTAAGTCTGCGGGGTCTATAGATGG-3’
	EBNA2 type 2 (348-412) F (pET 47b+)	5’-CTTGAAGTCCTCTTTCAGGGACCCAGTATGCCTCAATTAAGTCCGGTTGTC-3’
	EBNA2 type 2 (348-412) R (pET 47b+)	5’-CAGAGCGAGCTCTGCGGCCGCAAGCTTTCAATACCAATCACTGGGGAAGAGAAAG-3’
	BS69CC-MYND (480-602) F (pET 49b+)	5’CTTGAAGTCCTCTTTCAGGGACCCGACCGGATGAAGTCGGACC-3’
	BS69CC-MYND (480-602) R (pET 49b+)	5’ACTTAAGCATTATGCGGCCGCAAGCTTTCATCTTTTCCGGCGGCAG-3’
Site-directed mutagenesis primers	EBNA2 type2 m3 mt F	5’-AGAAGCTGCAGAATTAGATACTAAGCTTG-3’
	EBNA2 type2 m3 mt R	5’-GCCGTTGCAGGATACCAATCACTGGG-3’
	EBNA2 T2 m3 T1 F	5'-ATAGACCCTGCAGAATTAGATTGAAAG-3'
	EBNA2 T2 m3 T1 R	5'-AGATGGAGGATACCAATCACTGGG-3'
	EBNA2 T2 SD + m3 T1 (348-422)(pET 47b+) F	5'-ATAGACCCTGCAGAATTAGATTGAAAG-3'
	EBNA2 T2 SD + m3 T1 (p294 and pHEBo-MT) F	5'-ATAGACCCTGCAGAATTAGATGAAAG-3'
	EBNA2 T2 SD + m3 T1 R	5'-AGATGGAGGATACCAATCATCGGG-3'
QPCR primers	MW1826 BS69 e14	5'-ATCAAGAAGCTGGCAACACA-3'
	MW1827 BS69 e15	5'-GTTCCAGCAGCAGTGGTACA-3'
	MW1824 BS69 e14	5'-AAGAAATCAAGAAGCTGGCAAC-3'
	MW1825 BS69 e14 3' region	5'-AAAAGACTGGTATTTACCCACTGC-3'
	MW1818 CXCR7 F	5'-CAGCTTCAGATCTGGGTATTTATCC-3'
	MW 1819 CXCR7 R	5'-TGGGCATGTTGGGACACATCACC-3'
Transactivation assay construct primers	EBNA2 type 1(334-487) F	5'-CCCGGATCCACATGAACCGGAGTCCCAT-3’
	EBNA2 type 1(334-487) R	5'-CCCGCGGCCGCTTATCACTCAAAAATGTAATCCCAAC-3’
	EBNA2 type 2(301-454) F	5'-CCCGGATCCACATGAACCAGAGTCCTCT-3’
	EBNA2 type 2(301-454) R	5'-CCCGCGGCCGCTTATCATTCAAAAATGCCCTCCCA-3’
S2 Table. Primer sequences.
